# Supplementary material for: Rbm20ΔRRM Mice, Expressing a Titin Isoform with Lower Stiffness, Are Protected from Mechanical Ventilation-Induced Diaphragm Weakness
Source: Int J Mol Sci. 2022 Dec 10;23(24):15689. doi: 10.3390/ijms232415689 (PMC9779751; doi:10.3390/ijms232415689)
Supplement: Supplementary file 1 [file ijms-23-15689-s001.zip]

Archive with 1 entries (1 files):
- ijms-2058194-supplementary.pdf
